# Supplementary material for: PTEN: A Novel Diabetes Nephropathy Protective Gene Related to Cellular Senescence
Source: Int J Mol Sci. 2025 Mar 27;26(7):3088. doi: 10.3390/ijms26073088 (PMC11988946; doi:10.3390/ijms26073088)
Supplement: Supplementary file 1 [file ijms-26-03088-s001.zip › Supplementary Table.xlsx]

## Sheet: DN biopsy samples
Table S1. Clinical characteristics and relative PTEN mRNA levels in renal biopsy.
Number	Age (year)	Sex	GLU (mmol/l)	UPE/24 h (g)	eGFR (ml/min/1.73m2)	Relative PTEN mRNA levels
Control group
1	49	M	5.3	＜0.15	98.7	0.422
2	65	F	4.8	＜0.15	102.3	1.642
3	57	F	4.7	＜0.15	100.5	1.024
4	44	M	6.2	＜0.15	97.4	1.095
5	54	F	5.1	＜0.15	101.3	0.881
6	36	F	4.8	＜0.15	113.5	0.682
7	45	M	4.3	＜0.15	96.6	1.794
8	24	M	4.2	＜0.15	113.8	1.094
9	52	F	4.3	＜0.15	95.2	1.797
10	24	M	4.6	＜0.15	93.3	1.072
11	55	F	5.8	＜0.15	96.9	0.958
12	53	F	4.7	＜0.15	97.3	1.673
13	63	M	5.6	＜0.15	116.4	1.225
14	42	F	6.2	＜0.15	95.5	0.129
15	31	M	4.5	＜0.15	95.8	0.677
16	53	F	6.3	＜0.15	97.2	0.513
17	51	F	5.8	＜0.15	99.3	0.837
18	35	M	4.9	＜0.15	109.1	0.481
19	47	F	5.3	＜0.15	102.3	1.298
20	50	M	4.9	＜0.15	111.9	1.682
Number	Age (year)	Sex	GLU (mmol/l)	UPE/24 h (g)	eGFR (ml/min/1.73m2)	Relative PTEN mRNA levels
DKD group
1	47	F	11.6	6.27	73.6	3.802
2	52	M	8.9	5.87	46.7	5.089
3	55	M	13.5	5.38	64.8	6.154
4	54	F	10.8	3.44	54.2	2.507
5	47	F	8.5	3.33	74.3	2.186
6	52	M	11.6	4.9	41.2	5.033
7	51	M	12.8	3.5	48.8	3.846
8	53	F	12.9	NA	43.5	4.768
9	42	F	14.5	3.07	89.4	3.907
10	43	F	12.9	4.22	55.4	3.373
11	61	M	11.6	3.59	78.8	3.088
12	50	M	8.4	8.43	49.8	2.696
13	53	M	7.1	6.23	65.2	3.332
14	45	F	6.9	3.44	61.4	2.766
15	54	F	7.5	4.46	43.5	4.883
16	61	F	15.4	6.35	47.9	4.926
17	64	F	17.2	4.92	87.5	3.637
18	49	M	15.4	7.32	56.8	3.245
19	56	F	11.9	3.98	53.6	4.647
20	41	M	6.9	NA	45.8	4.516
DKD: Diabetic Kidney Disease; eGFR: estimated glomerular filtration rate (provided on the laboratory report). F: female; M: male; SD: standard deviation; UPE: urinary protein excretion. *P < 0.05 vs. control group.
